# Supplementary material for: A Molecular Phylogeny of Hemiptera Inferred from Mitochondrial Genome Sequences
Source: PLoS One. 2012 Nov 8;7(11):e48778. doi: 10.1371/journal.pone.0048778 (PMC3493603; doi:10.1371/journal.pone.0048778)
Supplement: Table S1 — List of taxa used in the phylogenetic analysis. (XLS) [file pone.0048778.s002.xls]

## Sheet: Sheet1
Table S1. List of taxa used in the phylogenetic analysis.
Higher Taxon	Superfamily	Family	Species	Accession number	Reference
Fulgoromorpha	Fulgoroidea	Delphacidae	Laodelphax striatellus	FJ360695	[47]
Fulgoromorpha	Fulgoroidea	Fulgoridae	Lycorma delicatula	EU909203	This study
Fulgoromorpha	Fulgoroidea	Fulgoridae	Pyrops candelaria	FJ006724	This study
Fulgoromorpha	Fulgoroidea	Ricaniidae	Ricania marginalis	JN242415	This study
Fulgoromorpha	Fulgoroidea	Flatidae	Geisha distinctissima	FJ230961	[46]
Fulgoromorpha	Fulgoroidea	Issidae	Sivaloka damnosus	FJ360694	[48]
Sternorrhyncha	Psylloidea	Psyllidae	Pachypsylla venusta	AY263317	[95]
Sternorrhyncha	Aphidoidea	Aphididae	Schizaphis graminum	AY531391	[95]
Sternorrhyncha	Aphidoidea	Aphididae	Acyrthosiphon pisum	FJ411411	Moran et al., unpublished
Sternorrhyncha	Aleyrodoidea	Aleyrodidae	Aleurodicus dugesii	AY521251	[95]
Sternorrhyncha	Aleyrodoidea	Aleyrodidae	Neomaskellia andropogonis	AY572539	[95]
Sternorrhyncha	Aleyrodoidea	Aleyrodidae	Trialeurodes vaporariorum	AY521265	[95]
Sternorrhyncha	Aleyrodoidea	Aleyrodidae	Tetraleurodes acaciae	AY521262	[95]
Sternorrhyncha	Aleyrodoidea	Aleyrodidae	Aleurochiton aceris	AY572538	[95]
Sternorrhyncha	Aleyrodoidea	Aleyrodidae	Bemisia tabaci	AY521259	[95]
Cicadomorpha	Membracoidea	Cicadellidae	Homalodisca coagulata	AY875213	Baumann and Baumann, unpublished
Cicadomorpha	Cercopoidea	Aphrophoridae	Philaenus spumarius	AY630340	[28]
Cicadomorpha	Cercopoidea	Cercopidae	Callitetix versicolor	EU725832	Cui-Ping Bu, unpublished
Heteroptera	Pleoidea	Pleidae	Paraplea frontalis	FJ456951	[64]
Heteroptera	Gerroidea	Gerridae	Gerris sp.	FJ456944	[64]
Heteroptera	Hydrometroidea	Hydrometridae	Hydrometra sp.	FJ456945	[64]
Heteroptera	Aradoidea	Aradidae	Neuroctenus parus	EU427340	[63]
Heteroptera	Cimicoidea	Anthocoridae	Orius niger	EU427341	[63]
Heteroptera	Leptopodoidea	Leptopodidae	Leptopus sp.	FJ456946	[64]
Heteroptera	Saldoidea	Saldidae	Saldula arsenjevi	EU427345	[63]
Heteroptera	Reduvioidea	Reduviidae	Triatoma dimidiata	AF301594	[38]
Heteroptera	Reduvioidea	Reduviidae	Valentia hoffmanni	FJ456952	[64]
Heteroptera	Corixoidea	Corixidae	Sigara septemlineata	FJ456941	[64]
Heteroptera	Notonectoidea	Notonectidae	Enithares tibialis	FJ456949	[64]
Heteroptera	Naucoroidea	Naucoridae	Ilyocoris cimicoides	FJ456964	[64]
Heteroptera	Aphelocheiroidea	Aphelocheiridae	Aphelocheirus ellipsoideus	FJ456939	[64]
Heteroptera	Nepoidea	Nepidae	Laccotrephes robustus	FJ456948	[64]
Heteroptera	Nepoidea	Belostomatidae	Diplonychus rusticus	FJ456940	[64]
Heteroptera	Ochteroidea	Ochteridae	Ochterus marginatus	FJ456950	[64]
Heteroptera	Ochteroidea	Gelastocoridae	Nerthra sp.	FJ456943	[64]
Heteroptera	Pentatomoidea	Plataspidae	Coptosoma bifaria	EU427334	[63]
Heteroptera	Pentatomoidea	Cydnidae	Macroscytus subaeneus	EU427338	[63]
Heteroptera	Pentatomoidea	Pentatomidae	Nezara viridula	EF208087	[63]
Heteroptera	Pentatomoidea	Pentatomidae	Halyomorpha halys	FJ685650	[96]
Heteroptera	Coreoidea	Rhopalidae	Stictopleurus subviridis	EU826088	[64]
Heteroptera	Coreoidea	Alydidae	Riptortus pedestris	EU427344	[63]
Heteroptera	Coreoidea	Rhopalidae	Aeschyntelus notatus	EU427333	[63]
Heteroptera	Coreoidea	Coreidae	Hydaropsis longirostris	EU427337	[63]
Heteroptera	Pyrrhocoroidea	Pyrrhocoridae	Dysdercus cingulatus	EU427335	[63]
Heteroptera	Pyrrhocoroidea	Largidae	Physopelta gutta	EU427343	[63]
Heteroptera	Lygaeoidea	Berytidae	Yemmalysus parallelus	EU427346	[63]
Heteroptera	Lygaeoidea	Malcidae	Malcus inconspicuus	EU427339	[63]
Heteroptera	Lygaeoidea	Geocoridae	Geocoris pallidipennis	EU427336	[63]
Heteroptera	Lygaeoidea	Colobathristidae	Phaenacantha marcida	EU427342	[63]
Psocoptera	Atropetae	Lepidopsocidae	Lepidopsocidae sp.	AF335994	[97]
Orthoptera	Tettigonioidea	Tettigoniidae	Deracantha onos	EU137664	[98]
Orthoptera	Grylloidea	Gryllotalpidae	Gryllotalpa pluvialis	EU938371	[17]
Orthoptera	Grylloidea	Gryllotalpidae	Gryllotalpa orientalis	AY660929	[99]
