# Supplementary material for: A Molecular Phylogeny of Hemiptera Inferred from Mitochondrial Genome Sequences
Source: PLoS One. 2012 Nov 8;7(11):e48778. doi: 10.1371/journal.pone.0048778 (PMC3493603; doi:10.1371/journal.pone.0048778)
Supplement: Table S2 — Nucleotide substitution models selected by MrModelTest2.3 for the data partitions, based on the Akaike Information Criterion. (XLS) [file pone.0048778.s003.xls]

## Sheet: Sheet1
Table S2. Nucleotide substitution models selected by MrModelTest2.3 for the gene data artitions based on the Akaike Information Criterion.
Prtition	Model	-lnL	K	AIC	delta	Weight	CumWeight
atp6	GTR+I+G	24564.1	10	49148.2	0	1	1
atp8	GTR+I+G	7062.16	10	14144.3	0	0.9181	0.9181
cox1	GTR+I+G	42289.8	10	84599.6	0	1	1
cox2	GTR+I+G	22526.5	10	45073	0	0.9927	0.9927
cox3	GTR+I+G	25712.2	10	51444.3	0	1	1
cytb	GTR+I+G	35660.4	10	71340.8	0	1	1
nad1	GTR+I+G	31912	10	63844	0	0.983	0.983
nad2	GTR+I+G	43576.4	10	87172.9	0	1	1
nad3	GTR+I+G	13118.9	10	26257.7	0	0.9985	0.9985
nad4	GTR+I+G	51444.9	10	102910	0	1	1
nad4l	GTR+I+G	11588.4	10	23196.8	0	1	1
nad5	GTR+I+G	66239.2	10	132498	0	1	1
nad6	GTR+I+G	21599.9	10	43219.7	0	0.852	0.852
16S rRNA	GTR+I+G	37935.2	10	75890.4	0	0.9182	0.9182
12S rRNA	GTR+I+G	24101.8	10	48223.6	0	0.9885	0.9885
1st codon position	GTR+I+G	122462	10	244945	0	1	1
2nd codon position	GTR+I+G	84705.2	10	169430	0	1	1
3rd codon position	GTR+I+G	174060	10	348139	0	1	1
ALL_123	GTR+I+G	456199	10	912418	0	1	1
ALL_12	GTR+I+G	277120	10	554260	0	1	1
PCG_123	GTR+I+G	388973	10	777966	0	1	1
PCG_12	GTR+I+G	209691	10	419401	0	1	1
rRNAs	GTR+I+G	64680	10	129380	0	0.9899	0.9899
