# Supplementary material for: A Molecular Phylogeny of Hemiptera Inferred from Mitochondrial Genome Sequences
Source: PLoS One. 2012 Nov 8;7(11):e48778. doi: 10.1371/journal.pone.0048778 (PMC3493603; doi:10.1371/journal.pone.0048778)
Supplement: Table S3 — Summary of the mitochondrial genes of Pyrops , Lycorma , and Ricania . (XLS) [file pone.0048778.s004.xls]

## Sheet: Sheet1
Table S3. Summary of the mitochondrial genes of Pyrops, Lycorma and Ricania.
		Pyrops						Lycorma						Ricania
Gene	Dir	Span/bp	Size/bp	Anticodon	Start	Stop		Span /bp	Size/bp	Anticodon	Start	Stop		Span /bp	Size/bp	Anticodon	Start	Stop
tRNA-Ile	F	1-64	64	GAT(30-32)				1-64	64	GAT(30-32)				1-64	64	GAT(30-32)
tRNA-Gln	R	74-143	70	TTG(110-112)				67-135	69	TTG(103-105)				69-137	69	TTG(105-107)
tRNA-Met	F	148-211	64	CAT(180-182)				135-197	63	CAT(166-168)				152-216	65	CAT(183-185)
nad2	F	212-1180	969		ATT	TAA		198-1163	966		ATT	TAA		217-1182	966		ATT	TAA
tRNA-Trp	R	1214-1281	68	TCA(1244-1246)				1166-1229	64	TCA(1196-1198)				1210-1273	64	TCA(11241-1243)
tRNA-Cys	R	1274-1341	68	GCA(1303-1305)				1222-1283	62	GCA(1252-1254)				1266-1328	63	GCA(1297-1299)
tRNA-Tyr	F	1342-1404	63	GTA(1373-1375)				1284-1344	61	GTA(1313-1315)				1341-1402	62	GTA(1371-1373)
cox1	F	1407-2949	1543		ATC	T-tRNA		1349-2885	1537		ATG	T-tRNA		1404-2945	1542		ATA	TAA
tRNA-Leu(UUR)	F	2950-3015	66	TAA(2980-2982)				2886-2953	68	TAA(2916-2918)				2947-3009	63	TAA(2977-2979)
cox2	F	3024-3689	666		ATG	TAA		2954-3625	672		ATA	TAA		3010-3682	673		ATA	T-tRNA
tRNA-Lys	F	3692-3762	71	CTT(3723-3725)				3636-3705	70	CTT(3666-3668)				3683-3752	70	CTT(3714-3716)
tRNA-Asp	F	3763-3825	63	GTC(3793-3795)				3706- 3768	63	GTC(3736-3738)				3755- 3818	64	GTC(3785-3787)
atp8	F	3826-3984	159		ATT	TAA		3769-3930	162		ATT	TAA		3819-3980	162		ATA	TAA
atp6	F	3978-4629	652		ATG	T-cox3		3924-4575	652		ATG	T-cox3		3977-4654	678		ATA	TAG
cox3	F	4630-5412	783		ATG	TAA		4576-5358	783		ATG	TAA		4627-5409	783		ATG	TAG
tRNA-Gly	F	5419-5481	63	TCC(5449-5451)				5364-5427	64	TCC(5394-5396)				5413-5473	61	TCC(5443-5445)
nad3	F	5482-5829	348		ATT	TAA		5428-5769	342		ATC	TAA		5474-5821	348		ATA	TAA
tRNA-Ala	R	5847-5917	71	TGC(5876-5878)				5795-5859	65	TGC(5824-5826)				5827-5891	65	TGC(5855-5857)
tRNA-Arg	F	5922-5986	65	TCG(5952-5954)				5856-5927	72	TCG(5892-5894)				5892-5963	72	TCG(5924-5926)
tRNA-Asn	F	5987-6051	65	GTT(6017-6019)				5927-5988	62	GTT(5957-5959)				5961-6028	68	GTT(5992-5994)
tRNA-Ser(AGN)	F	6050-6111	62	GCT(6073-6075)				5987-6046	60	GCT(6010-6012)				6029-6087	61	GCT(6049-6051)
tRNA-Glu	R	6114-6174	61	TTC(6144-6146)				6045-6106	62	TTC(6075-6077)				6090-6156	67	TTC(6121-6123)
tRNA-Phe	R	6173-6236	64	GAA(6201-6203)				6105-6168	64	GAA(6135-6137)				6165-6230	66	GAA(6195-6197)
nad5	R	6227-7909	1683		ATG	TAG		6159-7820	1662		ATG	TAG		6237-7916	1680		ATT	TAA
tRNA-His	R	7907-7973	67	GTG(7938-7940)				7820-7883	64	GTG(7849-7851)				7918-7981	64	GTG(7947-7949)
nad4	R	7956-9290	1335		ATG	TAA		7868-9208	1341		ATG	TAA		7982-9302	1321		ATG	T-tRNA
nad4L	F	9284-9577	294		ATT	TAA		9202-9477	276		ATG	TAA		9296-9565	270		ATG	TAA
tRNA-Thr	R	9594-9657	64	TGT(9625-9627)				9485-9550	66	TGT(9516-9518)				9568-9632	65	TGT(9598-9600)
tRNA-Pro	F	9661-9721	61	TGG(9689-9691)				9554-9615	62	TGG(9582-9584)				9644-9709	66	TGG(9675-9677)
nad6	F	9723-10217	495		ATT	TAA		9617-10117	501		ATT	TAA		9711-10205	495		ATC	TAA
cytb	F	10221-11333	1113		ATG	TAA		10110-11228	1119		ATG	TAA		10198-11316	1119		ATG	TAA
tRNA-Ser(UCN)	F	11351-11412	62	TGA(11378-11380)				11234-11297	64	TGA(11262-11264)				11303-11364	62	TGA(11332-11334)
nad1	R	11406-12359	954		GTG	TAA		11290-12234	945		ATG	TAA		11361-12297	936		ATG	TAA
tRNA-Leu(CUN)	R	12361-12423	63	TAG(12390-12392)				12236-12298	63	TAG(12265-12267)				12298-12359	62	TAG(12328-12330)
lrRNA	R	12424-13637	1214					12299-13512	1214					12360-13575	1216
tRNA-Val	R	13638-13712	75	TAC(13672-13674)				13513-13583	71	TAC(13548-13550)				13576-13638	63	TAC(13606-13608)
srRNA	R	13713-14429	717					13584-14304	721					13639-14374	736
AT Rich Region		14430-16021	1592					14305-15946	1642					14375-15698	1324
repeat region		15617-15757	141					15490-15852	363					14387-14910	524
