# Supplementary material for: A Molecular Phylogeny of Hemiptera Inferred from Mitochondrial Genome Sequences
Source: PLoS One. 2012 Nov 8;7(11):e48778. doi: 10.1371/journal.pone.0048778 (PMC3493603; doi:10.1371/journal.pone.0048778)
Supplement: Table S4 — Test of substitutional saturation. (XLS) [file pone.0048778.s005.xls]

## Sheet: Sheet1
Table S4. Test of substitution saturation.
Partitions	NumOTU	Iss	Iss.cSyma	Psymb	Iss.cAsymc	PAsymd
PCGs: all codons	4	0.525	0.858	0	0.846	0
	8	0.55	0.845	0	0.762	0
	16	0.568	0.85	0	0.676	0
	32	0.584	0.818	0	0.572	0.096
PCGs: 1st codons	4	0.522	0.849	0	0.837	0
	8	0.504	0.842	0	0.759	0
	16	0.541	0.827	0	0.669	0
	32	0.55	0.809	0	0.554	0.7652
PCGs: 2nd codons	4	0.362	0.849	0	0.837	0
	8	0.381	0.842	0	0.759	0
	16	0.394	0.827	0	0.669	0
	32	0.413	0.809	0	0.554	0
PCGs: 3rd codons	4	0.803	0.849	0	0.837	0.0001
	8	0.826	0.842	0.0616	0.759	0
	16	0.847	0.827	0.0241	0.669	0
	32	0.861	0.809	0	0.554	0
two rRNAs	4	0.643	0.842	0	0.818	0
	8	0.698	0.825	0	0.732	0.0462
	16	0.738	0.809	0.0004	0.637	0
	32	0.786	0.793	0.7359	0.525	0
16S rRNA	4	0.638	0.83	0	0.799	0
	8	0.666	0.803	0	0.701	0.1008
	16	0.699	0.787	0.0004	0.599	0.0001
	32	0.743	0.767	0.4007	0.478	0
12S rRNA	4	0.672	0.814	0	0.783	0
	8	0.728	0.779	0.0686	0.671	0.0447
	16	0.773	0.761	0.7225	0.557	0
	32	0.826	0.735	0.0194	0.42	0
a Index of substitution saturation assuming a symmetrical true tree.
b Probability of significant difference between Iss and Iss.cSym (two-tailed test).
c Index of substitution saturation assuming an asymmetrical true tree.
d Probability of significant difference between Iss and Iss.cAsym (two-tailed test).
