# Supplementary material for: A Molecular Phylogeny of Hemiptera Inferred from Mitochondrial Genome Sequences
Source: PLoS One. 2012 Nov 8;7(11):e48778. doi: 10.1371/journal.pone.0048778 (PMC3493603; doi:10.1371/journal.pone.0048778)
Supplement: Table S5 — Average p-distances between major groups in this study. (XLS) [file pone.0048778.s006.xls]

## Sheet: Sheet1
Table S5 Average p-distances between major groups involved in this study.
	Aleyrodoidea	Fulgoroidea	Psylloidea	Aphidoidea	Cicadomorpha	Heteroptera	Orthoptera
Fulgoroidea	0.7648± 0087
Psylloidea	0.7110± 0096	0.5968± 0083
Aphidoidea	0.6251± 0080	0.5252± 0070	0.5398± 0095
Cicadomorpha	0.6898± 0081	0.4958± 0057	0.5654± 0084	0.4800± 0069
Heteroptera	0.7017± 0080	0.5204± 0058	0.5759± 0080	0.4979± 0067	0.4365± 0050
Orthoptera	0.7209± 0088	0.5861± 0073	0.6126± 0095	0.5430± 0081	0.4737± 0062	0.4730± 0059
Psocoptera	0.6408± 0084	0.5393± 0074	0.5589± 0100	0.4678± 0084	0.4437± 0066	0.4457± 0061	0.4389± 0068
