# Supplementary material for: A Molecular Phylogeny of Hemiptera Inferred from Mitochondrial Genome Sequences
Source: PLoS One. 2012 Nov 8;7(11):e48778. doi: 10.1371/journal.pone.0048778 (PMC3493603; doi:10.1371/journal.pone.0048778)
Supplement: Table S6 — Relative-rates test as implemented in PHYLTEST. (XLS) [file pone.0048778.s007.xls]

## Sheet: Sheet1
Table S6 Relative rates test as implemented in PHYLTEST.
Groups	La	Groups	Lb	La - Lb
Fulgoroideagoroidea	0.315	Aleyrodoidea	0.4498	-0.13479±0.00804032 (Z = 16.7643 rate constancy is rejected at 5% level).
Fulgoroidea	0.2851	Psylloidea	0.3116	-0.0265148±0.00849601 (Z = 3.12085 rate constancy is rejected at 5% level).
Fulgoroidea	0.2842	Aphidoidea	0.241	0.0431401±0.00728529 (Z = 5.92153 rate constancy is rejected at 5% level)
Fulgoroidea	0.3041	Cicadomorpha	0.1917	0.112406±0.00548295 (Z = 20.501 rate constancy is rejected at 5% level).
Fulgoroidea	0.3168	Heteroptera	0.2027	0.114149±0.00533956 (Z = 21.378 rate constancy is rejected at 5% level).
Aleyrodoidea	0.4097	Psylloidea	0.3014	0.108275±0.00949134 (Z = 11.4078 rate constancy is rejected at 5% level).
Aleyrodoidea	0.4015	Aphidoidea	0.2236	0.17793±0.00847446 (Z = 20.9961 rate constancy is rejected at 5% level).
Aleyrodoidea	0.4685	Cicadomorpha	0.2213	0.247196±0.00773062 (Z = 31.9762 rate constancy is rejected at 5% level).
Aleyrodoidea	0.4742	Heteroptera	0.2252	0.24894±0.00753147 (Z = 33.0532 rate constancy is rejected at 5% level).
Psylloidea	0.3047	Aphidoidea	0.2351	0.0696548±0.00924083 (Z = 7.53772 rate constancy is rejected at 5% level).
Psylloidea	0.3522	Cicadomorpha	0.2132	0.138921±0.00846126 (Z = 16.4184 rate constancy is rejected at 5% level).
Psylloidea	0.3578	Heteroptera	0.2181	0.139655±0.00825624 (Z = 16.915 rate constancy is rejected at 5% level).
Aphidoidea	0.2746	Cicadomorpha	0.2053	0.0692657±0.0070965 (Z = 9.76054 rate constancy is rejected at 5% level).
Aphidoidea	0.284	Heteroptera	0.214	0.0699997±0.00686251 (Z = 10.2003 rate constancy is rejected at 5% level).
Cicadomorpha	0.2186	Heteroptera	0.2179	0.00073407±0.00434742 (Z = 0.168852 rate constancy is NOT rejected at 5% level).
